# Supplementary material for: Impacts of Decaying Aromatic Plants on the Soil Microbial Community and on Tomato Seedling Growth and Metabolism: Suppression or Stimulation?
Source: Plants (Basel). 2021 Sep 6;10(9):1848. doi: 10.3390/plants10091848 (PMC8471824; doi:10.3390/plants10091848)
Supplement: Supplementary file 1 [file plants-10-01848-s001.zip]

Archive with 1 entries (1 files):
- plants-1331671-supdone.pdf
